# Supplementary material for: Functional coupling between auditory memory and verbal transformations
Source: Sci Rep. 2024 Feb 12;14:3480. doi: 10.1038/s41598-024-54013-z (PMC10861569; doi:10.1038/s41598-024-54013-z)
Supplement: Supplementary file 1 — Supplementary Information. [file 41598_2024_54013_MOESM1_ESM.csv]

ID	hana	sushi	banana	tokei	banana_1	banana_2	banana_3	banana_4	hana_1	hana_2	hana_3	hana_4	sushi_1	sushi_2	sushi_3	sushi_4	banana_1	banana_2	banana_3	banana_4	tokei_1	tokei_2	tokei_3	tokei_4	L_delay0	R_delay0	L_delay1	R_delay1	L_delay2	R_delay2	L_delay4	R_delay4	Full
1	74	81	68	81	0.426	0.074	0.353	0.147	0.351	0.378	0.203	0.068	0.235	0.358	0.321	0.086	0.426	0.074	0.353	0.147	0.407	0.346	0.000	0.247	0.892	0.725	0.825	0.758	0.858	0.675	0.808	0.600	0.788
2	28	25	41	40	0.488	0.024	0.341	0.146	0.429	0.179	0.000	0.393	0.400	0.160	0.200	0.240	0.488	0.024	0.341	0.146	0.325	0.300	0.350	0.025	0.700	0.792	0.633	0.733	0.592	0.725	0.492	0.775	0.608
3	31	100	12	62	0.500	0.000	0.083	0.417	0.452	0.194	0.355	0.000	0.270	0.330	0.330	0.070	0.500	0.000	0.083	0.417	0.484	0.500	0.000	0.016	0.783	0.833	0.717	0.900	0.833	0.833	0.858	0.783	0.756
4	58	30	40	36	0.475	0.175	0.350	0.000	0.362	0.379	0.190	0.069	0.233	0.433	0.167	0.167	0.475	0.175	0.350	0.000	0.472	0.500	0.028	0.000	0.542	0.858	0.525	0.792	0.542	0.692	0.375	0.758	0.592
5	34	66	43	18	0.465	0.000	0.512	0.023	0.118	0.059	0.471	0.353	0.500	0.000	0.500	0.000	0.465	0.000	0.512	0.023	0.500	0.444	0.056	0.000	0.808	0.908	0.817	0.925	0.883	0.933	0.775	0.750	0.885
6	68	79	97	119	0.443	0.258	0.289	0.010	0.162	0.426	0.368	0.044	0.114	0.392	0.266	0.228	0.443	0.258	0.289	0.010	0.353	0.261	0.059	0.328	0.775	0.925	0.633	0.900	0.567	0.825	0.383	0.817	0.765
7	40	38	40	47	0.400	0.175	0.300	0.125	0.225	0.275	0.200	0.300	0.263	0.316	0.316	0.105	0.400	0.175	0.300	0.125	0.319	0.340	0.255	0.085	0.717	0.758	0.592	0.683	0.433	0.608	0.450	0.542	0.471
8	19	40	26	42	0.346	0.000	0.423	0.231	0.158	0.263	0.316	0.263	0.250	0.200	0.400	0.150	0.346	0.000	0.423	0.231	0.500	0.476	0.024	0.000	0.808	0.800	0.833	0.817	0.667	0.883	0.600	0.692	0.708
9	18	36	44	52	0.364	0.205	0.295	0.136	0.167	0.389	0.111	0.333	0.111	0.361	0.361	0.167	0.364	0.205	0.295	0.136	0.327	0.365	0.135	0.173	0.883	0.808	0.858	0.792	0.817	0.833	0.642	0.842	0.831
10	39	65	62	78	0.403	0.274	0.323	0.000	0.231	0.231	0.282	0.256	0.246	0.277	0.431	0.046	0.403	0.274	0.323	0.000	0.321	0.308	0.256	0.115	0.700	0.833	0.700	0.775	0.617	0.758	0.658	0.792	0.696
11	47	33	90	23	0.489	0.000	0.511	0.000	0.362	0.468	0.170	0.000	0.182	0.424	0.394	0.000	0.489	0.000	0.511	0.000	0.435	0.522	0.043	0.000	0.683	0.975	0.792	0.958	0.758	0.767	0.675	0.775	0.742
12	45	67	36	44	0.500	0.056	0.444	0.000	0.489	0.489	0.022	0.000	0.254	0.328	0.418	0.000	0.500	0.056	0.444	0.000	0.432	0.341	0.227	0.000	0.700	0.758	0.575	0.600	0.600	0.750	0.633	0.683	0.556
13	48	28	42	42	0.429	0.286	0.119	0.167	0.229	0.292	0.229	0.250	0.214	0.286	0.286	0.214	0.429	0.286	0.119	0.167	0.262	0.333	0.286	0.119	0.858	0.917	0.817	0.825	0.633	0.842	0.658	0.717	0.794
14	64	84	63	76	0.365	0.222	0.286	0.127	0.313	0.266	0.203	0.219	0.429	0.190	0.238	0.143	0.365	0.222	0.286	0.127	0.289	0.276	0.237	0.197	0.583	0.842	0.467	0.800	0.400	0.758	0.525	0.733	0.642
15	55	90	55	62	0.473	0.055	0.473	0.000	0.255	0.382	0.291	0.073	0.444	0.500	0.056	0.000	0.473	0.055	0.473	0.000	0.484	0.500	0.016	0.000	0.567	0.858	0.642	0.633	0.483	0.583	0.492	0.600	0.600
16	44	45	40	52	0.325	0.475	0.000	0.200	0.159	0.295	0.227	0.318	0.222	0.356	0.333	0.089	0.325	0.475	0.000	0.200	0.365	0.404	0.212	0.019	0.592	0.842	0.558	0.792	0.575	0.767	0.467	0.733	0.500
17	64	58	70	90	0.400	0.114	0.086	0.400	0.297	0.250	0.125	0.328	0.328	0.310	0.328	0.034	0.400	0.114	0.086	0.400	0.378	0.344	0.178	0.100	0.725	0.942	0.717	0.817	0.758	0.833	0.658	0.758	0.815
18	64	50	50	60	0.360	0.220	0.160	0.260	0.359	0.250	0.203	0.188	0.340	0.080	0.300	0.280	0.360	0.220	0.160	0.260	0.267	0.267	0.200	0.267	0.767	0.883	0.875	0.792	0.750	0.875	0.700	0.858	0.767
19	57	65	83	79	0.337	0.096	0.205	0.361	0.246	0.386	0.246	0.123	0.262	0.262	0.246	0.231	0.337	0.096	0.205	0.361	0.443	0.354	0.089	0.114	0.642	0.858	0.600	0.808	0.633	0.808	0.625	0.675	0.750
20	83	114	23	80	0.522	0.000	0.000	0.478	0.241	0.398	0.361	0.000	0.447	0.325	0.228	0.000	0.522	0.000	0.000	0.478	0.300	0.400	0.300	0.000	0.858	0.900	0.775	0.775	0.600	0.617	0.592	0.775	0.804
21	46	43	103	99	0.495	0.097	0.369	0.039	0.196	0.348	0.283	0.174	0.442	0.023	0.116	0.419	0.495	0.097	0.369	0.039	0.414	0.414	0.040	0.131	0.883	0.925	0.942	0.883	0.925	0.925	0.833	0.875	0.933
22	37	32	49	37	0.408	0.020	0.102	0.469	0.378	0.351	0.108	0.162	0.344	0.344	0.219	0.094	0.408	0.020	0.102	0.469	0.378	0.432	0.162	0.027	0.783	0.925	0.792	0.875	0.758	0.867	0.717	0.783	0.742
23	60	54	56	59	0.393	0.214	0.339	0.054	0.367	0.250	0.017	0.367	0.315	0.259	0.167	0.259	0.393	0.214	0.339	0.054	0.356	0.254	0.102	0.288	0.800	0.742	0.833	0.658	0.783	0.683	0.758	0.550	0.708
24	77	69	31	66	0.290	0.065	0.355	0.290	0.182	0.403	0.286	0.130	0.188	0.304	0.377	0.130	0.290	0.065	0.355	0.290	0.288	0.364	0.227	0.121	0.642	0.850	0.692	0.867	0.542	0.842	0.558	0.758	0.673
25	66	75	70	79	0.314	0.257	0.200	0.229	0.061	0.318	0.258	0.364	0.053	0.333	0.413	0.200	0.314	0.257	0.200	0.229	0.203	0.304	0.241	0.253	0.842	0.683	0.592	0.600	0.792	0.692	0.558	0.458	0.619
26	107	105	86	118	0.442	0.419	0.058	0.081	0.318	0.290	0.215	0.178	0.295	0.371	0.295	0.038	0.442	0.419	0.058	0.081	0.347	0.288	0.356	0.008	0.608	0.925	0.458	0.667	0.558	0.783	0.508	0.700	0.573
27	43	57	43	59	0.395	0.116	0.395	0.093	0.349	0.326	0.186	0.140	0.386	0.281	0.228	0.105	0.395	0.116	0.395	0.093	0.407	0.390	0.186	0.017	0.817	0.933	0.808	0.883	0.908	0.942	0.817	0.908	0.823
28	16	31	20	34	0.250	0.250	0.250	0.250	0.188	0.438	0.063	0.313	0.290	0.258	0.290	0.161	0.250	0.250	0.250	0.250	0.265	0.324	0.324	0.088	0.808	0.992	0.783	0.900	0.758	0.867	0.883	0.967	0.879
29	86	73	65	73	0.446	0.415	0.046	0.092	0.302	0.233	0.267	0.198	0.219	0.301	0.342	0.137	0.446	0.415	0.046	0.092	0.452	0.479	0.068	0.000	0.800	0.858	0.633	0.825	0.708	0.875	0.600	0.933	0.806
30	10	16	7	13	0.429	0.143	0.429	0.000	0.400	0.400	0.200	0.000	0.000	0.250	0.500	0.250	0.429	0.143	0.429	0.000	0.385	0.462	0.154	0.000	0.825	0.842	0.792	0.717	0.717	0.825	0.633	0.650	0.715
31	52	42	75	69	0.387	0.160	0.280	0.173	0.346	0.250	0.173	0.231	0.143	0.405	0.405	0.048	0.387	0.160	0.280	0.173	0.290	0.232	0.232	0.246	0.950	0.917	0.908	0.883	0.750	0.967	0.750	0.892	0.885
32	36	74	56	61	0.393	0.357	0.161	0.089	0.250	0.278	0.250	0.222	0.230	0.338	0.365	0.068	0.393	0.357	0.161	0.089	0.459	0.459	0.082	0.000	0.792	0.900	0.642	0.875	0.633	0.842	0.683	0.892	0.669
33	74	93	56	63	0.482	0.000	0.518	0.000	0.230	0.365	0.081	0.324	0.366	0.323	0.312	0.000	0.482	0.000	0.518	0.000	0.413	0.444	0.143	0.000	0.575	0.850	0.625	0.683	0.633	0.700	0.492	0.608	0.558
34	52	55	52	73	0.462	0.077	0.308	0.154	0.212	0.385	0.269	0.135	0.218	0.345	0.345	0.091	0.462	0.077	0.308	0.154	0.342	0.288	0.329	0.041	0.717	0.775	0.558	0.833	0.692	0.883	0.725	0.783	0.838
35	30	23	67	36	0.388	0.075	0.373	0.164	0.167	0.300	0.133	0.400	0.043	0.130	0.435	0.391	0.388	0.075	0.373	0.164	0.361	0.444	0.056	0.139	0.517	0.683	0.767	0.583	0.500	0.517	0.417	0.600	0.429
36	33	40	41	44	0.415	0.244	0.000	0.341	0.212	0.364	0.303	0.121	0.150	0.350	0.300	0.200	0.415	0.244	0.000	0.341	0.318	0.386	0.159	0.136	0.808	0.833	0.800	0.925	0.792	0.750	0.658	0.758	0.806
37	50	83	93	82	0.419	0.452	0.118	0.011	0.380	0.360	0.240	0.020	0.277	0.265	0.241	0.217	0.419	0.452	0.118	0.011	0.390	0.329	0.207	0.073	0.758	0.908	0.842	0.828	0.892	0.933	0.800	0.908	0.904
38	53	64	77	65	0.403	0.312	0.195	0.091	0.321	0.377	0.189	0.113	0.203	0.422	0.328	0.047	0.403	0.312	0.195	0.091	0.369	0.385	0.092	0.154	0.867	0.892	0.842	0.808	0.850	0.808	0.750	0.783	0.990
39	18	21	20	36	0.400	0.100	0.000	0.500	0.444	0.500	0.000	0.056	0.381	0.333	0.190	0.095	0.400	0.100	0.000	0.500	0.472	0.417	0.000	0.111	0.783	0.875	0.908	0.908	0.642	0.867	0.825	0.808	1.052
40	13	17	28	24	0.321	0.393	0.107	0.179	0.000	0.231	0.231	0.538	0.294	0.059	0.235	0.412	0.321	0.393	0.107	0.179	0.250	0.375	0.167	0.208	0.950	0.900	0.892	0.725	0.867	0.808	0.892	0.808	0.881
41	17	29	27	61	0.370	0.259	0.333	0.037	0.059	0.471	0.471	0.000	0.241	0.310	0.379	0.069	0.370	0.259	0.333	0.037	0.295	0.328	0.213	0.164	0.825	0.883	0.725	0.883	0.800	0.942	0.600	0.908	0.790
42	46	89	61	117	0.393	0.246	0.131	0.230	0.348	0.348	0.065	0.239	0.180	0.281	0.315	0.225	0.393	0.246	0.131	0.230	0.274	0.274	0.239	0.214	0.783	0.783	0.625	0.575	0.592	0.675	0.583	0.767	0.627
43	55	18	34	65	0.382	0.294	0.235	0.088	0.345	0.364	0.109	0.182	0.278	0.222	0.500	0.000	0.382	0.294	0.235	0.088	0.262	0.262	0.231	0.246	0.958	1.050	0.858	0.892	0.758	0.900	0.783	0.792	0.827
44	81	91	74	72	0.405	0.149	0.392	0.054	0.235	0.296	0.259	0.210	0.308	0.187	0.352	0.154	0.405	0.149	0.392	0.054	0.264	0.375	0.181	0.181	0.708	0.758	0.525	0.683	0.458	0.542	0.425	0.525	0.483
45	61	47	80	52	0.413	0.425	0.050	0.113	0.049	0.492	0.443	0.016	0.106	0.468	0.426	0.000	0.413	0.425	0.050	0.113	0.365	0.404	0.173	0.058	0.892	0.833	0.833	0.717	0.800	0.708	0.783	0.817	0.769
